# Supplementary material for: Neutron-encoded diubiquitins to profile linkage selectivity of deubiquitinating enzymes
Source: Nat Commun. 2023 Mar 25;14:1661. doi: 10.1038/s41467-023-37363-6 (PMC10039891; doi:10.1038/s41467-023-37363-6)
Supplement: Supplementary file 7 — Source Data [file 41467_2023_37363_MOESM7_ESM.zip]

Archive with 14 entries (14 files):
- Biochemistry data/Figure 4c - OTUB2 diUb cleavage.pzfx
- Biochemistry data/Figure 5ab - Heatmaps Ubicrest DUBs and USPs.pzfx
- Biochemistry data/Figure 5c - diUb cleavage USP2 USP9x USP10.pzfx
- Biochemistry data/Figure 6a - Heatmap 9 DUBs.pzfx
- Biochemistry data/Figure 6b - diUb cleavage USP11 USP32 USP34 RPN11.pzfx
- Biochemistry data/Supplementary Data 2a - diUb cleavage Ubicrest DUBs.pzfx
- Biochemistry data/Supplementary Data 2b - diUb cleavage USP DUBs.pzfx
- Biochemistry data/Supplementary Data 2c - diUb cleavage other DUBs.pzfx
- Biochemistry data/Supplementary Figure 3 - MS spectrum all 8 diUb.pzfx
- Biochemistry data/Supplementary Figure 7 - Assay window and linearity.pzfx
- Biochemistry data/Supplementary Figure 8 - LaCytools versus manual analysis comparison.pzfx
- Uncropped gel images/Figure 2c.pptx
- Uncropped gel images/Figure 3b.pptx
- Uncropped gel images/Supplementary Figure 5.pptx
